# Supplementary material for: Sustainable Extraction Protocols for the Recovery of Bioactive Compounds from By-Products of Pomegranate Fruit Processing
Source: Foods. 2024 Jun 7;13(12):1793. doi: 10.3390/foods13121793 (PMC11203178; doi:10.3390/foods13121793)
Supplement: Supplementary file 1 [file foods-13-01793-s001.zip]

Archive with 1 entries (1 files):
- foods-3034640-supplementary.pdf
